# Supplementary material for: Too big to purge: persistence of deleterious Mutations in Island populations of the European Barn Owl (Tyto alba)
Source: Heredity (Edinb). 2024 Oct 13;133(6):437–49. doi: 10.1038/s41437-024-00728-8 (PMC11589586; doi:10.1038/s41437-024-00728-8)
Supplement: Supplementary file 2 — Table S1 [file 41437_2024_728_MOESM2_ESM.csv]

ID	Population	Sex	Included.in.UnrelatedSet	sample.longitude	sample.latitude
861530	CH	1	1	6.9144102144788	46.7703030453899
862783	CH	2	1	6.90898786818808	46.8537047006285
868867	CH	1	1	6.88085980716096	46.7412065839802
871031	CH	1	0	6.88922883155325	46.8381211496562
871960	CH	1	0	6.9084311558208	46.8443454910351
875626	CH	1	1	6.94635507000899	46.8434267974316
877004	CH	1	1	7.03291285104386	46.8904628863395
877125	CH	1	0	6.89650557874618	46.8770526244646
877175	CH	1	0	6.88469	46.87809
877177	CH	2	0	6.88469	46.87809
877321	CH	1	0	6.90837346201792	46.8708203544548
877337	CH	2	0	7.13043372053794	46.9770498149603
877391	CH	2	1	7.13043372053794	46.9770498149603
877448	CH	2	0	6.84816427016967	46.7156742017986
877475	CH	2	0	6.90898786818808	46.8537047006285
877511	CH	2	0	6.92625743443526	46.8702091656185
877558	CH	2	1	6.84778562308615	46.8295912219986
877566	CH	2	1	6.86444763120679	46.8484702959729
877811	CH	1	0	6.88085980716096	46.7412065839802
877825	CH	1	0	6.99183146675281	46.8080731661794
877861	CH	1	0	6.99183146675281	46.8080731661794
877921	CH	2	1	6.9084311558208	46.8443454910351
877922	CH	1	0	6.93471646292735	46.8262842225228
877925	CH	2	0	6.98977423512563	46.8546439682151
878735	CH	2	0	6.84778562308615	46.8295912219986
881115	CH	2	1	6.88085980716096	46.7412065839802
883063	CH	2	1	6.93471646292735	46.8262842225228
889010	CH	1	0	6.98977423512563	46.8546439682151
889131	CH	1	1	6.7200304252841	46.7812385205119
889182	CH	1	1	7.059488322243	46.9465946958395
889183	CH	2	1	6.94083747654784	46.7914005521181
889252	CH	1	1	6.99963554510414	46.9420816266729
889272	CH	1	0	7.059488322243	46.9465946958395
889378	CH	1	1	6.96090251180602	46.8579182661176
889732	CH	1	0	6.94505648637344	46.795511845684
889746	CH	1	0	6.96090251180602	46.8579182661176
889771	CH	2	0	6.94505648637344	46.795511845684
892465	CH	2	1	6.88922883155325	46.8381211496562
895274	CH	2	0	6.78180626726075	46.8119259586972
895818	CH	2	1	6.9572744865986	46.8339569917039
896669	CH	1	1	7.01741910490642	46.8683321349841
898070	CH	2	0	6.81952324811699	46.8363347607575
898071	CH	2	0	6.78180626726075	46.8119259586972
898074	CH	2	0	7.03291285104386	46.8904628863395
898075	CH	1	0	7.03291285104386	46.8904628863395
898089	CH	1	0	6.90837346201792	46.8708203544548
898092	CH	2	0	6.86444763120679	46.8484702959729
898172	CH	1	0	6.83139583343201	46.7948115020133
898350	CH	2	1	6.52596765936229	46.6266763691812
898630	CH	2	0	7.03291285104386	46.8904628863395
898887	CH	2	1	7.03291285104386	46.8904628863395
899009	CH	1	0	6.9572744865986	46.8339569917039
898335	CH	2	0	6.86457845	46.84849794
898199	CH	1	0	6.957353773	46.83388536
898379	CH	1	1	7.022607532	46.92334904
898194	CH	1	0	6.824711131	46.67907255
M022121	CH	1	1	7.021186869	46.8306819
M022090	CH	1	0	6.86457845	46.84849794
M026047	CH	1	0	6.532676218	46.61284885
M005002	CH	1	0	6.86457845	46.84849794
M005030	CH	1	1	6.880859807	46.74120658
M011644	CH	1	0	6.974868397	46.8822815
M011184	CH	1	1	7.095256665	46.84872128
M011743	CH	2	1	6.980723009	46.9096422
M011852	CH	1	1	6.880925512	46.77155832
M011769	CH	2	0	6.830499729	46.74189399
M022383	CH	1	1	7.129791454	46.97675124
M010956	CH	1	1	6.583804688	46.60254773
M011830	CH	1	0	6.552566182	46.67372912
889332	CH	1	0	6.810252306	46.7927991
889397	CH	1	0	6.960980711	46.85797257
889400	CH	1	1	6.889049665	46.8107197
M022117	CH	1	0	6.545128316	46.72832228
889262	CH	1	1	6.865377617	46.82639076
898156	CH	1	1	7.098245666	46.8736655
M011995	CH	1	0	6.896205957	46.87684431
M011867	CH	1	1	6.8962912	46.81501821
M022662	CH	1	1	6.581846992	46.66927496
M011332	CH	1	1	6.719783076	46.78112901
898613	CH	1	0	7.129791454	46.97675124
M011971	CH	1	0	6.831970438	46.81241908
M026271	CH	1	0	7.083168	46.990143
M001542	CH	1	0	6.9572744865986	46.8339569917039
M001670	CH	1	0	6.97398981806481	46.8199391247446
M003801	CH	1	1	6.9572744865986	46.8339569917039
M004207	CH	2	1	6.9572744865986	46.8339569917039
M004500	CH	2	1	6.7200304252841	46.7812385205119
M005013	CH	1	0	7.02313225046951	46.91491328347
M005025	CH	1	0	7.02313225046951	46.91491328347
M005026	CH	1	0	7.02313225046951	46.91491328347
M005170	CH	2	0	6.98117987446983	46.8929664989639
M005188	CH	1	0	6.98117987446983	46.8929664989639
M005219	CH	2	0	7.02313225046951	46.91491328347
M005220	CH	2	0	7.02313225046951	46.91491328347
M005221	CH	1	0	6.98117987446983	46.8929664989639
M005222	CH	1	0	6.98117987446983	46.8929664989639
M005238	CH	2	1	6.98117987446983	46.8929664989639
M005415	CH	2	1	6.8670782248886	46.8173653829332
M005447	CH	1	0	6.97931806144855	46.8051809766415
M005448	CH	1	0	7.02313225046951	46.91491328347
M005452	CH	2	0	7.02313225046951	46.91491328347
M005469	CH	2	1	6.90837346201792	46.8708203544548
M005472	CH	2	0	6.86542821921764	46.8265619337549
M005473	CH	1	0	7.02127777800684	46.8307901806985
M005673	CH	2	1	6.86444763120679	46.8484702959729
M006413	CH	1	0	6.90837346201792	46.8708203544548
M010969	CH	2	0	6.90837346201792	46.8708203544548
M011005	CH	1	0	6.89650557874618	46.8770526244646
M011008	CH	1	0	6.53153524773063	46.6123809613578
M011012	CH	1	0	6.8962912001562	46.8150182057466
M011019	CH	1	0	6.8962912001562	46.8150182057466
M011021	CH	2	0	6.95367583149537	46.8740527680069
M011023	CH	2	0	6.95367583149537	46.8740527680069
M011024	CH	1	0	7.03291285104386	46.8904628863395
M011060	CH	1	0	6.95561334711886	46.9110232954986
M011142	CH	1	0	6.95561334711886	46.9110232954986
M011145	CH	1	0	6.95561334711886	46.9110232954986
M011146	CH	1	0	6.95561334711886	46.9110232954986
M011147	CH	1	0	6.91607726539742	46.8379591093899
M011188	CH	1	0	6.95367583149537	46.8740527680069
M011681	CH	1	0	6.95367583149537	46.8740527680069
M011704	CH	2	0	6.95367583149537	46.8740527680069
M011705	CH	1	0	6.95367583149537	46.8740527680069
M011736	CH	1	0	6.8962912001562	46.8150182057466
M011740	CH	1	0	6.98059198199974	46.9096146857037
M011741	CH	2	0	6.91753187155268	46.8637469660947
M011816	CH	1	1	6.71952384872605	46.7819100182328
M011827	CH	1	1	6.97931806144855	46.8051809766415
M011997	CH	2	0	6.4756040479222	46.5188148120124
M011998	CH	1	0	7.02313225046951	46.91491328347
M012772	CH	2	1	6.57834123259671	46.7630321445809
M014481	CH	2	1	6.57834123259671	46.7630321445809
M014948	CH	2	1	6.9572744865986	46.8339569917039
M017312	CH	2	0	6.93094534238816	46.8348866264837
M022098	CH	2	0	6.93094534238816	46.8348866264837
M022100	CH	1	0	6.93094534238816	46.8348866264837
M022113	CH	1	0	6.93094534238816	46.8348866264837
M022135	CH	2	0	7.01361833211544	46.8629837775822
M022154	CH	2	0	6.8962912001562	46.8150182057466
M022155	CH	2	0	7.01741910490642	46.8683321349841
M022174	CH	1	0	7.01741910490642	46.8683321349841
M022177	CH	2	0	7.01741910490642	46.8683321349841
M022186	CH	1	0	7.01741910490642	46.8683321349841
M022193	CH	2	1	6.54966670851362	46.621996867297
M022581	CH	1	1	6.54540376098002	46.7282794560089
M022647	CH	2	1	6.81034597776921	46.7926287016098
M022673	CH	1	0	6.90898786818808	46.8537047006285
M022674	CH	2	0	6.57358953399884	46.7336332935678
M022680	CH	2	1	6.57358953399884	46.7336332935678
M022694	CH	2	0	6.57834123259671	46.7630321445809
M022855	CH	1	0	6.91753187155268	46.8637469660947
M022861	CH	2	0	6.91753187155268	46.8637469660947
M022865	CH	2	0	6.91753187155268	46.8637469660947
M022866	CH	2	0	6.91753187155268	46.8637469660947
M022875	CH	2	0	6.91753187155268	46.8637469660947
M022891	CH	2	0	6.54270433452613	46.6773314602446
M026075	CH	1	0	6.54270433452613	46.6773314602446
M026198	CH	1	0	6.54270433452613	46.6773314602446
M026200	CH	1	0	6.54270433452613	46.6773314602446
M026204	CH	1	0	6.86444763120679	46.8484702959729
M026251	CH	1	0	6.90651076657	46.8867517575384
M026260	CH	2	1	6.90651076657	46.8867517575384
M026262	CH	2	0	6.90651076657	46.8867517575384
M026265	CH	1	0	6.90651076657	46.8867517575384
M026276	CH	1	0	6.54966670851362	46.621996867297
M026357	CH	1	0	6.82170051731456	46.7595593750646
M026359	CH	1	0	6.82170051731456	46.7595593750646
M026360	CH	1	0	6.82170051731456	46.7595593750646
M026451	CH	1	0	6.82170051731456	46.7595593750646
M026459	CH	2	0	6.51978311384336	46.6947544784578
M026478	CH	1	0	6.87059406995173	46.8561921996257
M026583	CH	2	1	6.87059406995173	46.8561921996257
M026603	CH	2	0	6.87059406995173	46.8561921996257
M026604	CH	2	0	6.87059406995173	46.8561921996257
M026605	CH	1	0	6.87059406995173	46.8561921996257
M026606	CH	2	0	6.87059406995173	46.8561921996257
M026607	CH	1	0	6.87059406995173	46.8561921996257
M026611	CH	1	0	6.91753187155268	46.8637469660947
M026612	CH	1	0	6.86444763120679	46.8484702959729
M026629	CH	1	0	7.02127777800684	46.8307901806985
M026825	CH	1	0	7.02127777800684	46.8307901806985
M026832	CH	1	0	7.02127777800684	46.8307901806985
M026960	CH	1	0	6.5821086125073	46.6692589361246
M026961	CH	2	0	7.03291285104386	46.8904628863395
M026962	CH	1	0	7.03291285104386	46.8904628863395
M026963	CH	2	0	6.54966670851362	46.621996867297
M026964	CH	2	0	6.54966670851362	46.621996867297
M026985	CH	2	0	6.54966670851362	46.621996867297
M026986	CH	2	0	6.54966670851362	46.621996867297
M027889	CH	2	1	6.54966670851362	46.621996867297
M027954	CH	1	0	6.56280029800517	46.6067872103487
M027970	CH	2	0	6.91753187155268	46.8637469660947
M028838	CH	2	1	7.01302121099929	46.9268939847725
M031523	CH	1	0	7.01302121099929	46.9268939847725
M031524	CH	1	1	6.58579860016168	46.5968383346229
M031532	CH	1	0	7.02127777800684	46.8307901806985
M031534	CH	2	0	6.90837346201792	46.8708203544548
M031535	CH	2	1	6.86444763120679	46.8484702959729
M031536	CH	2	0	6.96090251180602	46.8579182661176
M031537	CH	2	0	6.94065825500337	46.8788454384307
M031538	CH	2	1	6.57358953399884	46.7336332935678
M031555	CH	2	1	6.94065825500337	46.8788454384307
M031559	CH	1	0	7.03273487369728	46.8810080726158
M031560	CH	1	0	6.91753187155268	46.8637469660947
M031562	CH	2	0	6.91753187155268	46.8637469660947
M031563	CH	1	0	6.91753187155268	46.8637469660947
M031581	CH	1	0	6.91753187155268	46.8637469660947
M031598	CH	1	0	6.99154245576741	46.9044855949206
M031610	CH	2	0	6.57834123259671	46.7630321445809
M031650	CH	2	0	6.90898786818808	46.8537047006285
M031653	CH	1	0	6.57358953399884	46.7336332935678
M031654	CH	2	0	6.85359248545655	46.7059867597145
M031661	CH	1	0	6.85359248545655	46.7059867597145
M031673	CH	1	0	6.5607633577128	46.5272185902132
M031674	CH	2	0	6.6523047739788	46.6230215186127
M031675	CH	1	0	6.6523047739788	46.6230215186127
M031676	CH	2	0	6.6523047739788	46.6230215186127
M031677	CH	1	0	6.6523047739788	46.6230215186127
M031706	CH	2	0	6.6523047739788	46.6230215186127
M031707	CH	1	0	6.95367583149537	46.8740527680069
M031708	CH	2	0	6.95367583149537	46.8740527680069
M031709	CH	1	0	6.95367583149537	46.8740527680069
M031715	CH	2	0	6.51201496234096	46.585163247085
M031721	CH	2	0	6.51201496234096	46.585163247085
M031722	CH	1	0	6.51201496234096	46.585163247085
M031723	CH	1	0	6.51201496234096	46.585163247085
M031724	CH	2	0	6.57643428055014	46.6276722533694
M031760	CH	2	1	6.90837346201792	46.8708203544548
M031768	CH	2	0	6.43110299446778	46.5893698053356
M031770	CH	1	0	6.56250609357327	46.5234266549507
M031771	CH	1	0	6.59435169810551	46.703661128583
M031772	CH	1	0	7.01361833211544	46.8629837775822
M031773	CH	2	0	6.54540376098002	46.7282794560089
M031800	CH	1	1	6.81034597776921	46.7926287016098
M031882	CH	1	0	7.03273487369728	46.8810080726158
M031888	CH	2	0	6.87059406995173	46.8561921996257
M031889	CH	1	0	6.87059406995173	46.8561921996257
M031890	CH	1	0	6.87059406995173	46.8561921996257
M031891	CH	2	0	6.88922883155325	46.8381211496562
M031892	CH	2	0	6.9084311558208	46.8443454910351
M031894	CH	2	0	7.03291285104386	46.8904628863395
M031895	CH	1	0	6.89650557874618	46.8770526244646
M031901	CH	2	0	6.88469	46.87809
M031969	CH	2	0	6.88469	46.87809
M032002	CH	1	0	6.5524877754769	46.6737285106857
M032003	CH	1	0	7.13043372053794	46.9770498149603
M032015	CH	2	0	7.13043372053794	46.9770498149603
M032022	CH	1	0	6.84816427016967	46.7156742017986
M032023	CH	2	0	6.90898786818808	46.8537047006285
M032024	CH	2	0	6.92625743443526	46.8702091656185
M032025	CH	1	0	6.84778562308615	46.8295912219986
M032051	CH	1	0	6.86444763120679	46.8484702959729
M032108	CH	1	0	6.88085980716096	46.7412065839802
M032119	CH	2	0	6.88085980716096	46.7412065839802
M032120	CH	1	0	6.99183146675281	46.8080731661794
M032121	CH	2	0	6.54966670851362	46.621996867297
M032122	CH	2	0	6.54966670851362	46.621996867297
M032123	CH	2	0	6.54966670851362	46.621996867297
M032124	CH	2	1	6.5524877754769	46.6737285106857
M032144	CH	1	0	6.56280029800517	46.6067872103487
M032203	CH	1	0	6.88085980716096	46.7412065839802
M032219	CH	2	1	6.93471646292735	46.8262842225228
M032220	CH	1	1	6.98977423512563	46.8546439682151
M032230	CH	2	1	6.7200304252841	46.7812385205119
M032251	CH	1	1	7.059488322243	46.9465946958395
M032254	CH	1	0	6.94083747654784	46.7914005521181
M032314	CH	2	1	6.99963554510414	46.9420816266729
M032322	CH	1	1	7.059488322243	46.9465946958395
M032330	CH	1	0	6.96090251180602	46.8579182661176
M032347	CH	2	1	6.94505648637344	46.795511845684
M032352	CH	2	0	6.57358953399884	46.7336332935678
M032400	CH	1	0	6.94065825500337	46.8788454384307
M032409	CH	1	0	6.90837346201792	46.8708203544548
M032460	CH	1	0	6.78180626726075	46.8119259586972
M032441	CH	1	0	7.03273487369728	46.8810080726158
M032444	CH	1	0	6.91753187155268	46.8637469660947
M032445	CH	1	0	6.81952324811699	46.8363347607575
M032446	CH	2	0	6.91753187155268	46.8637469660947
M032447	CH	1	0	7.03291285104386	46.8904628863395
M032424	CH	2	0	7.03291285104386	46.8904628863395
M032478	CH	2	1	6.90837346201792	46.8708203544548
M032487	CH	1	0	6.86444763120679	46.8484702959729
M033603	CH	1	0	6.5524877754769	46.6737285106857
M033660	CH	2	0	6.52596765936229	46.6266763691812
M034517	CH	1	1	7.03291285104386	46.8904628863395
M035431	CH	2	1	7.03291285104386	46.8904628863395
M037524	CH	1	0	6.9572744865986	46.8339569917039
M037525	CH	2	0	6.9572744865986	46.8339569917039
M037594	CH	2	1	6.97398981806481	46.8199391247446
M037624	CH	2	0	6.9572744865986	46.8339569917039
M037625	CH	2	0	6.9572744865986	46.8339569917039
M037626	CH	1	0	6.7200304252841	46.7812385205119
M037627	CH	2	0	7.02313225046951	46.91491328347
M037628	CH	2	0	7.02313225046951	46.91491328347
M037688	CH	1	0	7.02313225046951	46.91491328347
M037689	CH	2	0	6.98117987446983	46.8929664989639
M037690	CH	1	0	6.98117987446983	46.8929664989639
M037758	CH	2	0	7.02313225046951	46.91491328347
M037759	CH	1	0	7.02313225046951	46.91491328347
M037761	CH	2	0	6.98117987446983	46.8929664989639
M037925	CH	1	0	6.98117987446983	46.8929664989639
M037926	CH	1	0	6.98117987446983	46.8929664989639
M037929	CH	2	0	6.8670782248886	46.8173653829332
M037930	CH	1	0	6.97931806144855	46.8051809766415
M037942	CH	1	0	7.02313225046951	46.91491328347
M037944	CH	1	0	7.02313225046951	46.91491328347
M038012	CH	2	0	6.57643428055014	46.6276722533694
M038091	CH	1	0	6.86542821921764	46.8265619337549
M038092	CH	1	0	7.02127777800684	46.8307901806985
M038093	CH	1	0	7.03291285104386	46.8904628863395
M038094	CH	1	0	6.90837346201792	46.8708203544548
M038096	CH	1	0	6.90837346201792	46.8708203544548
M038154	CH	1	0	6.89650557874618	46.8770526244646
M038155	CH	2	0	6.53153524773063	46.6123809613578
M038156	CH	1	0	7.01741910490642	46.8683321349841
M038157	CH	1	0	6.8962912001562	46.8150182057466
M038169	CH	2	0	6.8962912001562	46.8150182057466
M038183	CH	1	0	6.95367583149537	46.8740527680069
M038200	CH	2	0	6.95367583149537	46.8740527680069
M038321	CH	1	0	7.03291285104386	46.8904628863395
M038351	CH	2	0	6.95561334711886	46.9110232954986
M038353	CH	2	0	6.95561334711886	46.9110232954986
M038355	CH	2	0	6.95561334711886	46.9110232954986
M038472	CH	1	1	6.95561334711886	46.9110232954986
M038481	CH	1	0	6.91607726539742	46.8379591093899
M038482	CH	2	0	6.95367583149537	46.8740527680069
M040627	CH	2	0	6.95367583149537	46.8740527680069
M040628	CH	1	0	6.95367583149537	46.8740527680069
M040918	CH	2	0	6.95367583149537	46.8740527680069
M040919	CH	1	0	6.95367583149537	46.8740527680069
M040920	CH	2	0	6.8962912001562	46.8150182057466
M043044	CH	2	0	6.98059198199974	46.9096146857037
M043617	CH	1	0	6.91753187155268	46.8637469660947
M043618	CH	1	0	6.71952384872605	46.7819100182328
M043619	CH	1	0	6.49098498067791	46.5484563711697
M043620	CH	1	1	6.4756040479222	46.5188148120124
M043762	CH	1	1	6.56250609357327	46.5234266549507
M043763	CH	1	0	6.57834123259671	46.7630321445809
M043764	CH	1	0	6.57834123259671	46.7630321445809
M043765	CH	2	0	6.9572744865986	46.8339569917039
M043766	CH	2	0	6.93094534238816	46.8348866264837
M043767	CH	1	0	6.93094534238816	46.8348866264837
M047566	CH	1	0	6.93094534238816	46.8348866264837
M047567	CH	1	0	6.93094534238816	46.8348866264837
M047568	CH	1	0	7.01361833211544	46.8629837775822
M047588	CH	1	0	6.8962912001562	46.8150182057466
AE01	AE	2	0	28.183574	36.399321
AE02	AE	2	0	28.183574	36.399321
AE03	AE	1	1	26.13723	38.3638
AE04	AE	2	1	26.13723	38.3638
AE05	AE	1	1	26.8568	37.15344
AE06	AE	1	0	26.21799	39.17555
AE07	AE	2	1	26.21799	39.17555
AE08	AE	1	1	28.183574	36.399321
AE09	AE	1	0	26.840573	37.14877
AE10	AE	2	1	27.94777	36.202531
AE11	AE	1	1	24.875394	37.83949
CO01	CO	1	1	9.36797	42.008225
CO02	CO	1	1	8.701581	42.116124
CO03	CO	2	1	9.476203	42.051929
CT01	CT	1	0	24.87	35.05
CT02	CT	1	1	24.72	35.41
CT03	CT	1	1	25.103043	35.329202
CT04	CT	1	1	25.109721	35.287985
CT05	CT	1	0	25.137519	35.308753
CT06	CT	2	1	25.182014	35.328886
CT07	CT	2	1	25.148686	35.319887
CT08	CT	1	1	25.139704	35.314373
CT09	CT	2	1	26.101714	35.207367
CT10	CT	2	1	25.178592	35.319725
CY01	CY	2	1	33.429859	35.126411
CY02	CY	2	1	33.19262	35.35305
CY03	CY	1	0	33.19262	35.35305
CY04	CY	2	0	33.636631	34.917709
CY05	CY	1	0	33.429859	35.126411
CY06	CY	2	0	33.429859	35.126411
CY07	CY	2	1	33.636631	34.917709
CY08	CY	2	1	33.19262	35.35305
CY09	CY	2	0	33.19262	35.35305
CY10	CY	2	1	33.19262	35.35305
DK01	DK	2	1	9.52	54.407
DK02	DK	1	0	9.91	54.383
DK03	DK	2	1	10.14	53.979
DK04	DK	2	1	9.49	53.81
DK05	DK	1	0	9.37	53.908
DK06	DK	1	1	10.13	54.478
DK07	DK	2	1	9.33	53.961
DK08	DK	1	0	9.61	55.00918889
DK09	DK	1	1	8.67	55.07833333
DK10	DK	2	1	8.9	55.02894444
EC01	EC	2	1	-13.616093	29.000746
EC02	EC	2	0	-13.666654	28.968387
EC03	EC	2	1	-13.479568	29.07445
EC04	EC	2	0	-13.65064	28.95721
EC05	EC	1	0	-13.545505	29.012889
EC06	EC	1	1	-13.777569	28.913939
EC07	EC	1	1	-13.479568	29.07445
EC08	EC	2	0	-13.777569	28.913939
EC09	EC	1	1	-13.926371	28.609991
EC10	EC	2	1	-13.8726	28.437556
FR01	FR	1	1	0.9189963	49.5403614
FR02	FR	1	1	0.5888605	49.3425502
FR03	FR	1	0	0.9455061	49.3583069
FR04	FR	1	0	0.8344046	49.7547186
FR05	FR	1	1	0.8236483	49.2964642
GB01	GB	1	1	-4.512021748	57.60498789
GB02	GB	1	1	-3.825084876	57.25739791
GB03	GB	2	1	-6.150438	55.832275
GB04	GB	2	0	-6.2672242	56.587461
GB05	GB	1	1	-3.091468122	54.83990316
GB06	GB	1	1	-2.15938297	55.38386587
GB07	GB	1	1	-3.049897065	53.22241684
GB08	GB	1	1	-0.318743451	54.11411834
GB09	GB	1	1	-0.97849338	52.14386515
GB10	GB	1	1	0.937164413	52.38150024
GB11	GB	1	1	-5.091120474	50.30880422
GB12	GB	1	1	-1.71538619	51.1589058
GB13	GB	1	1	-4.432787	53.264413
GB14	GB	1	1	-3.874428689	51.50393792
GB15	GB	1	0	-4.533152	54.222083
GR01	GR	1	1	21.382852	38.608873
GR02	GR	1	0	23.715066	37.909316
GR03	GR	1	1	23.820683	38.026793
GR04	GR	2	1	23.058219	37.976299
GR05	GR	2	1	22.120094	37.032345
GR06	GR	2	1	22.445301	38.896182
GR07	GR	1	1	21.352951	38.436942
GR08	GR	2	0	21.75117	39.330836
GR09	GR	2	1	21.406898	38.619696
GR10	GR	1	0	23.922571	37.965363
GR11	GR	2	1	22.293432	36.837707
IO01	IO	1	1	20.595414	38.210385
IO02	IO	2	1	19.839415	39.607271
IO03	IO	2	1	19.776998	39.707243
IO04	IO	1	0	20.71477	37.836169
IO05	IO	2	1	20.815048	37.755574
IR01	IR	2	1	-9.087303	53.717016
IR02	IR	1	1	-7.874954	52.067063
IR03	IR	1	1	-6.42970997	53.96701196
IR04	IR	1	0	-7.45861934	52.845967
IR05	IR	1	1	-9.77520904	52.31874355
IR06	IR	2	0	-8.32860446	51.909903
IR07	IR	1	0	-9.47739804	52.25212202
IR08	IR	1	1	-7.79332488	53.07952944
IR09	IR	1	1	-7.977143	52.934973
IR10	IR	1	0	-7.861396	52.528809
IR11	IR	2	0	-5.711307	54.289016
IR12	IR	2	1	-5.916025	54.627289
IS01	IS	2	1	34.849	31.633
IS02	IS	1	0	35.502	32.471
IS03	IS	2	1	35.620584	33.130261
IS04	IS	2	0	35.420201	32.451493
IS05	IS	1	0	35.502	32.471
IS06	IS	2	1	35.551	32.494
IS07	IS	2	1	35.502	32.471
IS08	IS	2	1	35.611	33.103
IS09	IS	2	1	35.615674	33.089226
IS10	IS	1	1	35.502	32.471
IT01	IT	2	1	12.496365	41.902782
IT02	IT	2	1	12.496365	41.902782
IT03	IT	1	1	12.496365	41.902782
IT04	IT	1	1	12.496365	41.902782
IT05	IT	2	1	12.496365	41.902782
IT06	IT	2	0	11.11278	42.762859
IT07	IT	2	1	10.30784	43.551891
IT08	IT	2	1	11.255814	43.769562
IT09	IT	1	1	11.255814	43.769562
IT10	IT	2	0	11.255814	43.769562
MA01	MA	2	1	-5.942395	34.574792
MA02	MA	2	1	-7.215589	33.71823
MA03	MA	1	1	-6.893921	33.955493
PT01	PT	2	1	-8.717488	39.954553
PT02	PT	1	1	-8.797704	38.827724
PT03	PT	1	1	-8.136432	38.452316
PT04	PT	2	1	-8.844855	38.86992
PT05	PT	2	1	-8.983704	39.606738
PT06	PT	2	1	-8.813396	39.549794
PT07	PT	2	1	-8.6482	38.59725
PT08	PT	2	1	-8.723021	39.639555
PT09	PT	1	1	-8.847111	39.415557
PT10	PT	1	1	-8.432686	38.562755
GE01	GE	2	1	44.849828	41.732723
GE02	GE	1	0	44.849828	41.732723
GE03	GE	1	0	44.849828	41.732723
GE04	GE	1	0	44.849828	41.732723
GE05	GE	2	0	44.849828	41.732723
GE06	GE	2	1	44.849828	41.732723
SB01	SB	1	1	19.834851	45.330674
SB02	SB	1	1	21.44284	45.16766
SB03	SB	2	1	20.06272	43.81
SB04	SB	2	1	21.10623	44.18448
SB05	SB	1	1	21.40824	43.83121
WC01	WC	1	0	-16.845064	28.327868
WC02	WC	2	1	-16.481024	28.183179
WC03	WC	2	1	-16.412726	28.310592
WC04	WC	1	1	-16.618862	28.09849
WC05	WC	1	1	-16.398704	28.330574
WC06	WC	2	0	-16.3821	28.328095
WC07	WC	1	0	-16.482934	28.436432
WC08	WC	1	0	-16.34929	28.483326
WC09	WC	1	1	-16.64959	28.394055
WC10	WC	2	0	-16.310734	28.466202
