# Supplementary material for: Too big to purge: persistence of deleterious Mutations in Island populations of the European Barn Owl (Tyto alba)
Source: Heredity (Edinb). 2024 Oct 13;133(6):437–49. doi: 10.1038/s41437-024-00728-8 (PMC11589586; doi:10.1038/s41437-024-00728-8)
Supplement: Supplementary file 3 — Table S2 [file 41437_2024_728_MOESM3_ESM.csv]

ID	Population	FHBD	FasMetaPop	FasPop	FasPopUnrelated	FPED
861530	CH	0.0218567599531062	0.0095935671286137	0.0479605590417998	-0.00204798254907798	0
862783	CH	0.0192373053224037	-0.0309163039855188	0.00912142121278478	-0.0428732537679415	0
868867	CH	0.0524919367805813	0.104663243160519	0.139275238309846	0.0940979049596025	0
871031	CH	0.00697794788629472	0.0135056042226907	0.0519002379438411	NA	0
871960	CH	0.0216883848201313	0.0117863788359133	0.0502471686679177	NA	0
875626	CH	0.0222036462394586	-0.00536812535800711	0.0337571322991205	-0.0169511956971091	0
877004	CH	0.00460994485633635	0.0128077992941896	0.0510525182558951	0.00121851291993107	0
877125	CH	0.00276047410832832	-0.00272002996366529	0.0363639350292554	NA	0
877175	CH	0.0229367212421389	-0.00341071172521967	0.0356388701506917	NA	0
877177	CH	0.00542347983325312	-0.0314365047035168	0.00867601592654021	NA	0
877321	CH	0.0180803441347655	0.0105345659623697	0.0489983835365621	NA	0
877337	CH	0.0117540052210925	0.00493275749287964	0.0435515067524038	NA	0
877391	CH	0.00517316165373161	-0.0267665085366141	0.0131891901403019	-0.0385762862091788	0
877448	CH	0.0325333562888167	0.208869298260131	0.238973202205046	NA	0
877475	CH	0.0484076853271579	0.184307235425227	0.214446308453587	NA	0
877511	CH	0.0138898156850275	-0.0236242723849578	0.016156494027027	NA	0
877558	CH	0.00162534492198291	-0.0138684097352164	0.0255716302679052	-0.0255426497375453	0
877566	CH	0.014083874986288	-0.0117739938020373	0.0274506399950853	-0.0236028129686923	0
877811	CH	0.00510699279348318	0.00094939553234179	0.0398646239661367	NA	0
877825	CH	0.00691852211801567	0.000642765535199668	0.0395959015577158	NA	0
877861	CH	0.00151221275409793	-0.0119868231384787	0.027389521266092	NA	0
877921	CH	0.00152126538860328	-0.0146549153108524	0.0248274527760639	-0.0263232924177864	0
877922	CH	0.00961171335729256	0.0108687033697318	0.0494086611990836	NA	0
877925	CH	0.00509636160833935	-0.00279617980175127	0.0362231418755517	NA	0
878735	CH	0.0107454124466828	-0.0148568297234809	0.0245682587030944	NA	0
881115	CH	0.00101449282952123	-0.0194244208467346	0.020266194449034	-0.0311199620658711	0
883063	CH	0.0377510475524185	0.0701173884452707	0.106584186755039	0.0598424141369134	0
889010	CH	0.0393470592915226	0.0158556051510788	0.0537771749333892	NA	0
889131	CH	0.0255512674838389	0.0127514796525736	0.0511258554929612	0.00130754476510422	0
889182	CH	0.0149420623030012	0.00214778560006979	0.0410009158630191	-0.00932160619821855	0
889183	CH	0.0394710501985823	0.0678489324625811	0.104402417028153	0.0575316247507257	0
889252	CH	0.022442771124313	-0.00487222963906099	0.0341658434817734	-0.01653943864344	0
889262	CH	0.0574092568946831	0.0427649436940528	0.0801522270662559	0.0319128976192601	0
889272	CH	0.043334636920423	0.0742233002095292	0.110245930693673	NA	0
889332	CH	0.0572750481390098	0.0277985526799158	0.0657679358832784	NA	0
889378	CH	0.0556532160941492	0.0728220169242076	0.109042724301674	0.0623976266851508	0
889397	CH	0.0534259260712563	0.0650853176034777	0.101601388761833	NA	0
889400	CH	0.0449917180481225	-0.00117434545712992	0.0379377625523355	-0.0124855250767203	0
889732	CH	0.0515674034652526	0.0692382400562211	0.10563527331769	NA	0
889746	CH	0.0490717006945316	0.117442487997766	0.151785953892716	NA	0
889771	CH	0.0340117508611481	0.149819841738945	0.182016488089465	NA	0
892465	CH	0.0454015334205621	0.092969743229388	0.127986346436358	0.0822487987921306	0
895274	CH	0.0534506133579869	0.0970704781703047	0.132228875265554	NA	0
895818	CH	0.0393662189328933	0.0913571883289588	0.12673899341943	0.0809626496981748	0
896669	CH	0.028717994276562	0.0800081784589467	0.116024037693519	0.069781461533209	0
898070	CH	0.0502289882755002	0.0718009530899713	0.108086709964039	NA	0
898071	CH	0.0446017495197368	0.0247577366648039	0.0628091563775712	NA	0
898074	CH	0.0406813364796599	0.0720171490289646	0.108241135468288	NA	0
898075	CH	0.0509724575627166	0.064725749766749	0.101055181242121	NA	0
898089	CH	0.0545298616781615	0.0658139127391276	0.102112518468086	NA	0
898092	CH	0.0433828528651437	0.0357384486895106	0.0733255872802022	NA	0
898156	CH	0.0516258466676137	0.0231841522005876	0.0613329577120398	0.0121107703642366	0
898172	CH	0.000845981867534363	0.008365280203904	0.0470107149391603	NA	0
898194	CH	0.0436545935436344	0.00507722733933645	0.0439433675728376	NA	0
898199	CH	0.0445683174405017	0.0129340403356553	0.0515076079900611	NA	0
898335	CH	0.0403475101361619	-0.00681449956236991	0.0325028975341223	NA	0
898350	CH	0.0402938489309712	0.0676471466900615	0.103991221118939	0.0570561850066962	0
898379	CH	0.0443413542912496	0.00435270404813484	0.043246004855691	-0.00683824902346182	0
898613	CH	0.051677384409125	0.0116292113518871	0.0502513727535243	NA	0
898630	CH	0.0467268020170775	0.0446888479842862	0.0819841660749533	NA	0
898887	CH	0.0410733077555342	0.0949581088397916	0.130258560830002	0.0847020927235446	0
899009	CH	0.0437071162452409	0.156459934047459	0.187910497982187	NA	0
AE01	AE	0.0945816051837406	0.0416250124009688	0.0368459069180299	NA	NA
AE02	AE	0.0424985055978946	-0.0091669371569476	-0.0141919576452337	NA	NA
AE03	AE	0.0628409812969052	0.0303339186051202	0.0261405038245351	0.0274262507061276	NA
AE04	AE	0.157257059451042	0.129727338540992	0.125364887615013	0.126352243721661	NA
AE05	AE	0.0516424884251081	0.0116981181797511	0.00708740750771972	0.00830409417706179	NA
AE06	AE	0.108957067842756	0.101666238130717	0.0973654024906234	NA	NA
AE07	AE	0.0720429898453313	0.0257849665875959	0.0208309760866679	0.0218655982876932	NA
AE08	AE	0.0601200007499358	0.00401008348892888	-0.000788059698690552	0.000416212329838509	NA
AE09	AE	0.0647296479945235	0.0306208743686109	0.0260969287516887	NA	NA
AE10	AE	0.0234310726819266	-0.0425345201592746	-0.0472795881626984	-0.0459626799581431	NA
AE11	AE	0.0759898402386411	0.0333728842915028	0.0284121464168957	0.0294039505228416	NA
CO01	CO	0.129412849740826	0.117116288381827	0.0456328046003162	0.0456328046003162	NA
CO02	CO	0.106499404722226	0.083993298267955	0.00988839192676753	0.00988839192676753	NA
CO03	CO	0.0819426926228017	0.0268001321424977	-0.0518642159067703	-0.0518642159067703	NA
CT01	CT	0.147505550852235	0.109696089360448	0.0279722201776372	NA	NA
CT02	CT	0.164621714957933	0.100905145138089	0.0186190149583327	0.0253689201005423	NA
CT03	CT	0.146604237014467	0.10293130198871	0.0207619015563979	0.0274709370406924	NA
CT04	CT	0.167138292481876	0.129343115928568	0.0490929508281875	0.0555747478516862	NA
CT05	CT	0.173050684731359	0.120762462635428	0.0396515708248873	NA	NA
CT06	CT	0.0441385942304903	-0.00783780396913245	-0.100435989365809	-0.0929188185436374	NA
CT07	CT	0.130991565174487	0.0873236672882788	0.00319233360826489	0.00998989099113191	NA
CT08	CT	0.155599679017657	0.0941798193128714	0.0107532975124892	0.0174931784224956	NA
CT09	CT	0.165157391923655	0.125466662269395	0.0451509694779526	0.0516714925802524	NA
CT10	CT	0.132735077755325	0.104956781714555	0.0228304256974374	0.0295482568580368	NA
CY01	CY	0.0730364356280345	0.0224917408801116	-0.00952253552179172	0.00270023126983616	NA
CY02	CY	0.0609603082523791	-0.0001161939868747	-0.021242155719766	0.00236665267553215	NA
CY03	CY	0.113669820255691	0.0701070648512179	0.0390345084173047	NA	NA
CY04	CY	0.109022349203526	0.0317309370235621	-0.001068026571682	NA	NA
CY05	CY	0.0855752704145074	0.021516604853926	-0.010870718931848	NA	NA
CY06	CY	0.109900643245694	0.0685095612850318	0.0390319460403171	NA	NA
CY07	CY	0.0677389685760439	0.0370449991446105	0.00895670373913867	0.0248029769397079	NA
CY08	CY	0.020423414175016	-0.0264181206651248	-0.0533789360786562	-0.0344651629072954	NA
CY09	CY	0.149936957728244	0.108697147243613	0.083444660427765	NA	NA
CY10	CY	0.0528088725408805	0.00577415356007533	-0.0241933393834885	-0.00894547947964488	NA
DK01	DK	0.0633462890344228	0.0120992959665746	-0.0121246024305942	-0.00811791948797559	NA
DK02	DK	0.0430422431546022	0.0725433167480974	0.051292231802626	NA	NA
DK03	DK	0.0460213245940488	-0.00826900070336432	-0.0330412837386396	-0.0289596726000957	NA
DK04	DK	0.061542682588037	0.0334323019938523	0.00990551203522115	0.0138710407368098	NA
DK05	DK	0.0419575371247182	0.0280575617962488	0.00472425858922799	NA	NA
DK06	DK	0.0570695001799475	0.0179108944955458	-0.00606473255792907	-0.00204244382873845	NA
DK07	DK	0.0492624415941277	0.0314644148120497	0.00804661729696482	0.0120580965474411	NA
DK08	DK	0.0549999741140689	0.0143354198374848	-0.00955956579731001	NA	NA
DK09	DK	0.0754929869980552	0.0683026911144241	0.0463690815232474	0.0503595335438878	NA
DK10	DK	0.0486874390594021	0.033020452665915	0.00985375026400149	0.0138898557375568	NA
EC01	EC	0.112342476092378	0.0509196071057958	-0.0185337239176808	0.0107852683914245	NA
EC02	EC	0.193969948083751	0.151803224250698	0.0904299100491351	NA	NA
EC03	EC	0.0267658010250498	-0.0539954969553047	-0.131095924149946	-0.0985395164435117	NA
EC04	EC	0.185365022362063	0.135163278504923	0.0718493661385896	NA	NA
EC05	EC	0.190006414249173	0.150114023221987	0.0880003302528189	NA	NA
EC06	EC	0.129131377478007	0.084762475963845	0.0178217964828573	0.0460836800683575	NA
EC07	EC	0.132074409120957	0.0483711123386702	-0.02118929047726	0.00818976651613656	NA
EC08	EC	0.120507055750051	0.0336229180784265	-0.037194352899544	NA	NA
EC09	EC	0.246259116716352	0.208896631784475	0.151272509506743	0.175743929571417	NA
EC10	EC	0.137840849068044	0.058416459794045	-0.010492070019633	0.0185977676084696	NA
FR01	FR	0.294716236172032	0.276949236474502	0.250107378568921	0.259131606661005	NA
FR02	FR	0.0426750238755558	0.0279123638524038	-0.0050543865409525	0.00895380582623945	NA
FR03	FR	0.0862144133328315	0.0654546802173208	0.0311796355248059	NA	NA
FR04	FR	0.0435549262872724	0.0334430884846282	0.00100937803625253	NA	NA
FR05	FR	0.0499320413230659	0.0306363384134058	-0.00546248281108672	0.00662655460511884	NA
GB01	GB	0.127611153633648	0.151063833469837	0.0940597587456472	0.0938371946034535	NA
GB02	GB	0.130353645621198	0.108164703917094	0.0532607845377796	0.0541459443267154	NA
GB03	GB	0.103169140040206	0.110529577356705	0.0521669167918778	0.0524444504517106	NA
GB04	GB	0.11885120355444	0.117020938541667	0.0545995874665136	NA	NA
GB05	GB	0.11355109498347	0.120604784806894	0.0614981763923006	0.0612481272235467	NA
GB06	GB	0.151194502284354	0.160750972741714	0.104134683917568	0.103923349067129	NA
GB07	GB	0.0866098798185927	0.109693758436026	0.0552186456369662	0.0564040723786906	NA
GB08	GB	0.0813966392543081	0.0961266761122062	0.0331233701599719	0.0323667198984126	NA
GB09	GB	0.0976128792415775	0.115724690672856	0.0617493466913393	0.0626680399699772	NA
GB10	GB	0.0858640856394552	0.0852789337502842	0.0159483199094654	0.014079800219939	NA
GB11	GB	0.10526281288361	0.0824333179462661	0.0125130719087185	0.0105870252624483	NA
GB12	GB	0.0799348896852185	0.0774163229931199	0.0187656393176648	0.0192663161593523	NA
GB13	GB	0.0957489480057136	0.0896992408305118	0.0322240784156839	0.0330003139585255	NA
GB14	GB	0.0882323678450478	0.0857598199861889	0.0160507591311589	0.014113464079022	NA
GB15	GB	0.309213387567512	0.319039824397084	0.267366304750992	NA	NA
GE01	GE	0.0580131746308015	0.0606752679404177	-0.170650448912303	0.0204135311102999	NA
GE02	GE	0.0773314581839021	0.0646274398897025	-0.165891432339115	NA	NA
GE03	GE	0.0814057796218685	0.0839978742881233	-0.14287444281966	NA	NA
GE04	GE	0.0864589160527372	0.0742500090597021	-0.155415708463324	NA	NA
GE05	GE	0.0825555289517282	0.0776121625178777	-0.151862413764538	NA	NA
GE06	GE	0.0945613115499703	0.0893439112787396	-0.131343321531361	0.0490574700736927	NA
GR01	GR	0.0837621418883453	0.0566576075865863	0.0495995842308464	0.054119206351256	NA
GR02	GR	0.0594105353153136	0.027745302175817	0.0204000418430377	NA	NA
GR03	GR	0.0381977546711466	-0.000133875254824188	-0.00772474691505776	-0.00300279649594844	NA
GR04	GR	0.0600473612815659	0.0216267508691229	0.0148143677943424	0.0196193177114484	NA
GR05	GR	0.133799653940055	0.0849013739432909	0.0783008071843117	0.0827552711612901	NA
GR06	GR	0.0637824131005081	0.00027859922044871	-0.00755984087493706	-0.00288943909297044	NA
GR07	GR	0.0575248882509796	0.0198545917736352	0.0140285915786053	0.0191811068541125	NA
GR08	GR	0.100727727635564	0.0646892661670858	0.0575423181959924	NA	NA
GR09	GR	0.0727168701896162	0.0218661353994344	0.0151305926235215	0.0199655743658263	NA
GR10	GR	0.070256599587664	0.0354610628300727	0.0284532919801846	NA	NA
GR11	GR	0.0672822659425081	0.00518679236961476	-0.00252666231724885	0.00215365629970343	NA
IO01	IO	0.0979348712387849	0.0687689726755341	0.010287154052499	0.0299225974690016	NA
IO02	IO	0.0849866634237546	0.0430958922788031	-0.0169424223401697	0.00325335262689105	NA
IO03	IO	0.077527166209273	0.0283810611000876	-0.0328749632936859	-0.0124293699352339	NA
IO04	IO	0.120022863882047	0.0887283580953659	0.0315357950239725	NA	NA
IO05	IO	0.0923378556266464	0.0291240379648092	-0.0312325997703158	-0.010550380712315	NA
IR01	IR	0.117803483582691	0.117405313035971	0.0292437005044712	0.0382957123674146	NA
IR02	IR	0.11037886621996	0.111715388065497	0.0224551638108495	0.0314479288333138	NA
IR03	IR	0.0997038255016114	0.0967466018124807	0.00674478263333224	0.0159511670081119	NA
IR04	IR	0.11189264642457	0.114365616486077	0.0292981392414156	NA	NA
IR05	IR	0.110231392506577	0.0978559245272504	0.0132305362452985	0.022708699121858	NA
IR06	IR	0.122099341485567	0.137770686164468	0.0654062543258933	NA	NA
IR07	IR	0.117853139408088	0.119753074128829	0.0317872985621899	NA	NA
IR08	IR	0.13864400157097	0.148965441790039	0.0652393163634113	0.0740305135466536	NA
IR09	IR	0.118158109774638	0.0977336265848855	0.00558729178375298	0.0145185186260723	NA
IR10	IR	0.138120696561556	0.139934553682301	0.0530400906752229	NA	NA
IR11	IR	0.0739744769863189	0.0697135132025008	-0.00950539850804556	NA	NA
IR12	IR	0.11114410939591	0.113523821752134	0.0315428523237835	0.0407213454521998	NA
IS01	IS	0.0445063379717541	-0.013375143564834	-0.0196140710069048	-0.0103969042724223	NA
IS02	IS	0.0485175564203813	0.0295943144495051	0.0249089545251781	NA	NA
IS03	IS	0.049881921110219	-0.010812699080387	-0.0170154451823338	-0.00782136792128934	NA
IS04	IS	0.0435113352958756	0.0122497441832441	0.00687833405656633	NA	NA
IS05	IS	0.0570248242712529	0.0181820765247342	0.0124154529759607	NA	NA
IS06	IS	0.0465971187898928	-0.0122088439354507	-0.0182426998082888	-0.00898914152179592	NA
IS07	IS	0.0402672156583053	-0.0053078714551586	-0.0115683581317907	-0.00243796163764134	NA
IS08	IS	0.0434536761929862	-0.0136977191633811	-0.0195107886862968	-0.0102146984189458	NA
IS09	IS	0.0428298019434697	-0.0053064840381588	-0.0111261376589064	-0.00191148929913908	NA
IS10	IS	0.0946326463411893	0.0493739124996484	0.043427446167587	0.0520705917688248	NA
IT01	IT	0.0465547301770708	0.0176476195175928	-0.0135989466762246	-0.00914900994117213	NA
IT02	IT	0.0615381087649438	0.0425836896682618	0.0123266258232441	0.0166953598598116	NA
IT03	IT	0.0540107435395289	0.0330194951574251	0.00232029639844398	0.00671757500811996	NA
IT04	IT	0.0626800171145512	0.0433524330040746	0.0128985947906555	0.0172313768106333	NA
IT05	IT	0.0493647202112549	0.0262785000075255	-0.00415791614452177	0.000344209519463973	NA
IT06	IT	0.0576504138072158	0.0373869404724036	0.00685888863540318	NA	NA
IT07	IT	0.0543142128533716	0.0289802862913185	-0.00135118411081123	0.00316092629301152	NA
IT08	IT	0.0688350752045937	0.0352129421771642	0.00443983189223442	0.00879275523283882	NA
IT09	IT	0.0682226428434637	0.0495066965564289	0.0193312536292445	0.0237620492916643	NA
IT10	IT	0.053490706179463	0.028524742169938	-0.00219576788243748	NA	NA
M001542	CH	0.0609153158042158	0.0983397632627665	0.133427623179456	NA	0
M001670	CH	0.0423888645733288	0.0258419851143474	0.0637388598875941	NA	0
M003801	CH	0.0577820966041723	0.0971297272321303	0.132403896614918	0.0869629253066957	0
M004207	CH	0.0337129737409514	0.0937184829509615	0.129357182619759	0.0839076186996783	0
M004500	CH	0.0286794196626487	0.0527816682608093	0.0897721122421777	0.042133384943616	0
M005002	CH	0.0530171528588822	0.0303250534010537	0.0681988162111581	NA	0
M005013	CH	0.0466863874353079	0.18565239249242	0.216045274504028	NA	0
M005025	CH	0.0493615302813037	0.113574151054762	0.147593318996781	NA	0
M005026	CH	0.0525317476715241	0.139155021800144	0.171701786413299	NA	0
M005030	CH	0.0485730329944556	0.0457793483301733	0.0828153724363576	0.0348744731965288	0
M005170	CH	0.0812170420574989	0.0949361595665158	0.129943135697099	NA	0
M005188	CH	0.0539785969553779	0.140070835607198	0.173004051112567	NA	0
M005219	CH	0.0509301956138922	0.101377468824302	0.136320206923524	NA	0
M005220	CH	0.0444738645050657	0.0697771801686903	0.106021526481145	NA	0
M005221	CH	0.0934786419689571	0.143618620792594	0.176942828279796	NA	0
M005222	CH	0.0584207055573218	0.0843670188592706	0.119879772918594	NA	0
M005238	CH	0.00722278483036178	0.0480984275208752	0.0852533743540693	0.037422194175864	0
M005415	CH	0.0370203975384019	0.0562048376465097	0.0930201151839746	0.0455213924798092	0
M005447	CH	0.0546379591106597	0.0711511046980509	0.10704301303107	NA	0
M005448	CH	0.055300989234723	0.0667568096692302	0.102985666939694	NA	0
M005452	CH	0.0382197737148817	0.0577032702401022	0.0943947116785843	NA	0
M005469	CH	0.038477583617957	0.0858818477464616	0.121495978418098	0.0755044701092566	0
M005472	CH	0.0323672013521055	0.0767254905280119	0.112209801177277	NA	0
M005473	CH	0.0553592106186184	0.138123285222451	0.171505665797303	NA	0
M005673	CH	0.00598782464793943	-0.015470384564444	0.0241083572337256	-0.0270532085919055	0
M006413	CH	0.0544886074622465	0.107643207910907	0.142520242986635	NA	0
M010956	CH	0.0464208248781375	0.0527983815206537	0.0898036921355674	0.0422904108049788	0
M010969	CH	0.0383916558356314	0.0863145720295684	0.122075441637659	NA	0
M011005	CH	0.0450200909418962	0.0523364517702338	0.0891629527776679	NA	0
M011008	CH	0.0520468674440702	0.109226294769985	0.143724281821405	NA	0
M011012	CH	0.0515680724685608	0.0776516731595684	0.113444006433567	NA	0
M011019	CH	0.0362819514991977	0.0359763359685422	0.0735120898996797	NA	0
M011021	CH	0.042236228239837	0.118917613710802	0.152711361067418	NA	0
M011023	CH	0.0436666279131937	0.0708533204355352	0.106827736749127	NA	0
M011024	CH	0.0482339400218852	0.0772920944095808	0.113106094807049	NA	0
M011060	CH	0.0467146336696908	0.0558417346134033	0.0924934733807533	NA	0
M011142	CH	0.0527469592887884	0.0680543883001481	0.104320606068119	NA	0
M011145	CH	0.0403635203792001	0.0513214503308579	0.0881927146615819	NA	0
M011146	CH	0.0549893932940984	0.0750197209881578	0.110980174312599	NA	0
M011147	CH	0.0530213936920255	0.0638117120479275	0.100171824200555	NA	0
M011184	CH	0.0504024574789419	0.0342130812791698	0.0719462317880967	0.0233575124969183	0
M011188	CH	0.00495199655263596	0.0307096843450699	0.0683389305357933	NA	0
M011332	CH	0.0456032574146271	-0.00169451565079477	0.0374489922361641	-0.013009901256305	0
M011644	CH	0.0479407959534348	-0.00529582848247154	0.0339709244847954	NA	0
M011681	CH	0.0569749861196599	0.0889125713700387	0.124332767274287	NA	0
M011704	CH	0.0466210836919653	0.0781364984404588	0.11393832252607	NA	0
M011705	CH	0.0404520755563218	0.0534729076567435	0.0903085790111525	NA	0
M011736	CH	0.0486281323318799	0.0623520488096202	0.0988820865963126	NA	0
M011740	CH	0.0552120046119284	0.0660263350810577	0.102427314765234	NA	0
M011741	CH	0.0324154912885023	0.0621975899351805	0.098749433202768	NA	0
M011743	CH	0.040693041805916	0.0128071745210089	0.0513532669419291	0.00163830843929011	0
M011769	CH	0.0434487501782831	0.0249001212928439	0.0628625738171305	NA	0
M011816	CH	0.0445649039510856	0.0586494296693599	0.0954858022856924	0.0481506810173404	0
M011827	CH	0.0518717318793075	0.0725629917968901	0.108837644956725	0.0621751182269958	0
M011830	CH	0.0386924583493517	0.0163717455586424	0.0547685761964415	NA	0
M011852	CH	0.0436768698396744	0.0363793753972246	0.0739947245299167	0.0256184244645134	0
M011867	CH	0.0543813445992927	0.0238698264128545	0.0620057403876739	0.0128148704788415	0
M011971	CH	0.0525162118103312	0.0072168791829752	0.0459897599213669	NA	0
M011995	CH	0.141472995803404	0.131589454667846	0.165498423424637	NA	0
M011997	CH	0.0424935201530341	0.0769150726552723	0.112830554199132	NA	0
M011998	CH	0.0358355008491904	0.0333579659091895	0.0710160332614344	NA	0
M012772	CH	0.0351308981437332	0.066632179109331	0.103111677087693	0.0561736080475295	0
M014481	CH	0.00161365907208847	-0.0182350245410477	0.0213848257006622	-0.0299501867860268	0
M014948	CH	0.00434288666728414	-0.0351929792670737	0.00509839661332762	-0.0470926275456879	0
M017312	CH	0.036741963344625	0.0946430860729437	0.129916447850084	NA	0
M022090	CH	0.0379113749765662	0.0576713410287955	0.0940926843868091	NA	0
M022098	CH	0.0360656523716763	0.0767781506283908	0.113110027851258	NA	0
M022100	CH	0.0538785254014566	0.0688650378152746	0.105148208028949	NA	0
M022113	CH	0.0510315373358157	0.073969913825064	0.110006698855825	NA	0
M022117	CH	0.0513086972260262	0.0223612281548007	0.0605570949899678	NA	0
M022121	CH	0.0450028278427217	0.019707587917613	0.0580055006407068	0.00869054692165344	0
M022135	CH	0.0458888634984003	0.0634419108702971	0.0997408165915492	NA	0
M022154	CH	0.00299809458163616	0.0123035846501826	0.0508985672842457	NA	0
M022155	CH	0.0416504947923776	0.0507967326078595	0.0879345033703245	NA	0
M022174	CH	0.0061477091906035	-0.0105623306630878	0.0288340021043289	NA	0
M022177	CH	0.0491139665989172	0.0824960262387217	0.118178648373683	NA	0
M022186	CH	0.0517894649280843	0.0476417949898006	0.0847403716642966	NA	0
M022193	CH	0.0378257585922033	0.0512787320684046	0.0881468208521059	0.04036601241626	0
M022383	CH	0.0580964984719617	0.0243456893122393	0.0623880013887904	0.0132491655910604	0
M022581	CH	0.0268329374998053	0.0187057493318884	0.0568165318459574	0.00728925478043635	0
M022647	CH	0.0425663703777435	0.0940115869306496	0.129314270629884	0.0837847636063749	0
M022662	CH	0.0480370501179109	0.021292135490082	0.0595035565055759	0.0101975866742734	0
M022673	CH	0.0610225702196365	0.0905581050288488	0.125915173473419	NA	0
M022674	CH	0.00520031494048344	-0.0219315759809486	0.0176052780341265	NA	0
M022680	CH	0.00222560146995571	-0.0166667326416287	0.0228955080431913	-0.0283677068641665	0
M022694	CH	0.0427009999150824	0.0558241709257372	0.0927807577188886	NA	0
M022855	CH	0.0593202093841506	0.0951218245399646	0.130276138295373	NA	0
M022861	CH	0.0383707512631483	0.0728085219091023	0.109116864666724	NA	0
M022865	CH	0.0365612393895179	0.0604594219084262	0.0972811731120695	NA	0
M022866	CH	0.0528073755183907	0.0791902088970797	0.114943131169227	NA	0
M022875	CH	0.00500488379500133	-0.0188204526499784	0.0207852629357994	NA	0
M022891	CH	0.0357769874305362	0.0935074467758397	0.129018952897131	NA	0
M026047	CH	0.0500190276905691	0.0226735419821221	0.0608099308517701	NA	0
M026075	CH	0.0302314753014954	0.0286974174372034	0.0664245624336063	NA	0
M026198	CH	0.0514379788817653	0.101124067984901	0.135920828424659	NA	0
M026200	CH	0.0420778883557294	0.0683497920885385	0.104461713084392	NA	0
M026204	CH	0.041408526881066	0.0723348736298793	0.108291256352269	NA	0
M026251	CH	0.0517647427009313	0.0902373758223508	0.125875991402179	NA	0
M026260	CH	0.00919599547263365	-0.0254396592710679	0.0143851736659362	-0.0373341475820311	0
M026262	CH	0.0457679074761616	0.0384891181889828	0.0759630545729677	NA	0
M026265	CH	0.0525753109322075	0.0822798593293446	0.117963833234837	NA	0
M026271	CH	0.0512278951392421	0.0358173497939485	0.0734670454757102	NA	0
M026276	CH	0.00850630061261875	-0.00509227712364533	0.0340506084119849	NA	0
M026357	CH	0.0444970290481686	0.0792278267183871	0.114974068090082	NA	0
M026359	CH	0.0484507664754052	0.088615228704066	0.124042838527673	NA	0
M026360	CH	0.0449714615201881	0.0714978708668698	0.107437694633025	NA	0
M026451	CH	0.0478340798647024	0.0559373512460079	0.0929936011538074	NA	0
M026459	CH	0.0583950808974514	0.128164859795269	0.162281301295735	NA	0
M026478	CH	0.00378147450710434	0.00201019880269458	0.0409206533064842	NA	0
M026583	CH	0.042208039433042	0.106944695880182	0.142277700821271	0.097600904320059	0
M026603	CH	0.0351222212323891	0.044499560565905	0.0816804094163645	NA	0
M026604	CH	0.0371751972274272	0.0455502114005339	0.0827238100788235	NA	0
M026605	CH	0.0528250389934921	0.0936881788493004	0.128984310503327	NA	0
M026606	CH	0.0447916948105106	0.0367849305334161	0.0743639085446691	NA	0
M026607	CH	0.0509122216682254	0.0868853686210456	0.122428737991324	NA	0
M026611	CH	0.0519833434173149	0.0984878203442625	0.133398277373723	NA	0
M026612	CH	0.0441630770725706	0.0611216169326475	0.0975167485267752	NA	0
M026629	CH	0.0480105283612969	0.0759846172871673	0.112260003027815	NA	0
M026825	CH	0.0465922172221562	0.0892631198158398	0.124645499994008	NA	0
M026832	CH	0.0451842655265098	0.110194168421774	0.144829462780348	NA	0
M026960	CH	0.055537704277929	0.0862572976897804	0.122157728738328	NA	0
M026961	CH	0.045911074042915	0.061961764316612	0.0987238687797913	NA	0
M026962	CH	0.0419529859459622	0.0807491659469059	0.116914210546256	NA	0
M026963	CH	0.049891229613029	0.0737896044578194	0.110158687531335	NA	0
M026964	CH	0.0332822941842332	0.0817661871544981	0.117977615880565	NA	0
M026985	CH	0.00324671033834259	-0.0117163007031721	0.0276244498585215	NA	0
M026986	CH	0.0452228706841374	0.0719385559837591	0.108374253163025	NA	0
M027889	CH	0.00506793705431413	-0.0330549335038281	0.00714377950610226	-0.0449438873346022	0
M027954	CH	0.0439874473886653	0.0360551282623158	0.073578724654894	NA	0
M027970	CH	0.0378625035929944	0.0834406330788732	0.11953575642091	NA	0
M028838	CH	0.0051561521506433	-0.0372656930615552	0.00307020120801419	-0.0492362187275756	0
M031523	CH	0.0499664123914527	0.12022385102114	0.154168697665566	NA	0
M031524	CH	0.0363674602131851	0.0937025887119832	0.129384606769226	0.0839519162912059	0
M031532	CH	0.0445795588564571	0.0691228199262718	0.105461713748092	NA	0
M031534	CH	0.0298698632338768	0.0565058722427421	0.0935301103197019	NA	0
M031535	CH	0.0323151353911503	0.0545149642832691	0.0914335646610909	0.0439281782366005	0
M031536	CH	0.0255856460886103	0.0804641634534951	0.116653038778481	NA	0
M031537	CH	0.0288695362374944	0.0583916398949315	0.095414952548032	NA	0
M031538	CH	0.0400505382861834	0.0232788059554814	0.0613609418789544	0.0121705050096314	0
M031555	CH	0.0679697783076987	0.0799870181648395	0.115792968541514	0.0694394806162809	0
M031559	CH	0.0442268654419633	0.088331258015829	0.124149626705727	NA	0
M031560	CH	0.0503770256692038	0.0956456955593915	0.1312521885819	NA	0
M031562	CH	0.032987420153604	0.0908829324745176	0.126746898461014	NA	0
M031563	CH	0.0548466484910651	0.100371740225497	0.135794447716891	NA	0
M031581	CH	0.0497225183929691	0.103712759535216	0.138813783084922	NA	0
M031598	CH	0.0515839077139164	0.151291914705455	0.183977923723215	NA	0
M031610	CH	0.0382246084733425	0.0757070127508622	0.111624633682733	NA	0
M031650	CH	0.0341834045443936	0.0459272647724433	0.0830770747427592	NA	0
M031653	CH	0.0566376790971603	0.0760817371347269	0.112081331960238	NA	0
M031654	CH	0.0431466545006138	0.0790269298360848	0.114594184165617	NA	0
M031661	CH	0.0506889208921077	0.157231416938547	0.189552065264153	NA	0
M031673	CH	0.0410562282997654	0.104601406869914	0.139776745883766	NA	0
M031674	CH	0.0316464398522817	0.0655823130087428	0.102340831662255	NA	0
M031675	CH	0.0343898545225897	0.0954557823380317	0.131099377631813	NA	0
M031676	CH	0.0327873542401775	0.0829260797884227	0.118947801944091	NA	0
M031677	CH	0.0357089037996693	0.0788600914242527	0.115088240704858	NA	0
M031706	CH	0.0341964170117061	0.0899701445536565	0.125691345961234	NA	0
M031707	CH	0.0579184897182105	0.12525698554778	0.15966869051786	NA	0
M031708	CH	0.0307266773892714	0.0845976411523432	0.120562297511101	NA	0
M031709	CH	0.0408095203446958	0.0829540499398126	0.119013798645425	NA	0
M031715	CH	0.0281726390687513	0.0309720905139537	0.0687967870922852	NA	0
M031721	CH	0.0356448726007493	0.0680649276115547	0.104415378809607	NA	0
M031722	CH	0.0498551524486233	0.0746258178682983	0.110869471955894	NA	0
M031723	CH	0.0478277219119591	0.0607547998148899	0.0974991661783945	NA	0
M031724	CH	0.0434438539381284	0.0787960617819714	0.114791221392892	NA	0
M031760	CH	0.0412535772789613	0.0933320689031037	0.128984558326169	0.0835244811357921	0
M031768	CH	0.219143628628494	0.220846674614331	0.251291461601201	NA	0.25
M031770	CH	0.27587897565151	0.29166615950522	0.319347803107179	NA	0.25
M031771	CH	0.267405862250749	0.298710736382557	0.326050294989935	NA	0.25
M031772	CH	0.318490123026229	0.343768980365108	0.369453376611413	NA	0.25
M031773	CH	0.214354705584837	0.365750769311458	0.390549250105526	NA	0.25
M031800	CH	0.0417900855600394	0.0618588057730023	0.0984468869190937	0.0512204784225239	0
M031882	CH	0.0646965124645864	0.121652176138518	0.156337115607755	NA	0
M031888	CH	0.117707175694867	0.13237507292264	0.166060832872029	NA	0.125
M031889	CH	0.119960770202096	0.150645154107477	0.183747922734147	NA	0.125
M031890	CH	0.0311327688948341	0.037441671673744	0.0750263116628664	NA	0.125
M031891	CH	0.136523838446261	0.177146382691062	0.209064661814258	NA	0.125
M031892	CH	0.16037456121421	0.217251801974888	0.247745529803216	NA	0.125
M031894	CH	0.173535443690027	0.225070715198879	0.255251988255125	NA	0.125
M031895	CH	0.0365511216612945	0.0816906833323022	0.117641238063064	NA	0
M031901	CH	0.0402521890207736	0.0359926264510329	0.0737556167353793	NA	0
M031969	CH	0.0482257797122745	0.0663285853938887	0.102831370642073	NA	0
M032002	CH	0.0253509566961721	-0.00410292593760489	0.0349944821028876	NA	0
M032003	CH	0.0505459832613647	0.0665265440581501	0.102798996545219	NA	0
M032015	CH	0.028267921000659	0.0567636673456367	0.0937890724167591	NA	0
M032022	CH	0.296128221005243	0.323092027411556	0.349519517336386	NA	0.25
M032023	CH	0.250332129906454	0.268796654604534	0.297274408957232	NA	0.25
M032024	CH	0.243833803049338	0.257213677490734	0.286120726221924	NA	0.25
M032025	CH	0.0529067012405457	0.119691058537234	0.154227876942279	NA	0
M032051	CH	0.0593577808114133	0.12609262025485	0.160451390579725	NA	0
M032108	CH	0.0555576016533447	0.108353835390453	0.143461317970858	NA	0
M032119	CH	0.0374182260626509	0.0354642471314325	0.0732001190768474	NA	0
M032120	CH	0.0427341808584776	0.0660762152840406	0.102740126003512	NA	0
M032121	CH	0.0387701818589112	0.0410335626959677	0.0784662510952093	NA	0
M032122	CH	0.0362428002189176	0.0434304952383647	0.0809350378100494	NA	0
M032123	CH	0.0499008030242406	0.0561469718671338	0.0931228053143095	NA	0
M032124	CH	0.00101969012042392	-0.022194611080401	0.0175313625927705	-0.0340169455605156	0
M032144	CH	0.0433514632890283	0.106647989684642	0.141843637408592	NA	0
M032203	CH	0.0120849915261031	-0.018641756893834	0.0209665725266906	NA	0
M032219	CH	0.00769846925286921	-0.0164099803367706	0.0231297470790724	-0.0281099397825821	0
M032220	CH	0.00214344114163548	0.00125174380779901	0.0401624029225813	-0.0102014045950319	0
M032230	CH	0.0144838579039249	0.00566910881617807	0.0443355766280536	-0.00580436507622895	0
M032251	CH	0.0475883773613478	0.0912793804017133	0.126921628758725	0.0812780307969043	0
M032254	CH	0.253876171014443	0.268092627489001	0.296629923653919	NA	0.25
M032314	CH	0.0475940059654273	0.0611799784555272	0.0978427842114985	0.0506152282994821	0
M032322	CH	0.0515266440341697	0.138649174785125	0.172033400527593	0.128702207587412	0
M032330	CH	0.0209906971646152	0.0108146997933906	0.0493485698555393	NA	0
M032347	CH	0.0492087863216721	0.102434754415082	0.137580843038545	0.0924912292149737	0
M032352	CH	0.0417421352567499	0.0419614199959189	0.0793527599212632	NA	0
M032400	CH	0.0398446936152954	0.0613938424864158	0.0980669147710868	NA	0
M032409	CH	0.0479041671387141	0.0827629216425097	0.118962559250525	NA	0
M032424	CH	0.0247287043044545	0.0708695270136822	0.107512513208124	NA	0
M032441	CH	0.0530639327567074	0.0676512891475271	0.103780160841427	NA	0
M032444	CH	0.0645189264030231	0.0812045813422162	0.116983883105926	NA	0
M032445	CH	0.0411870819525209	0.0581569249407076	0.0949494461134623	NA	0
M032446	CH	0.0384989461870751	0.0580658296085577	0.0947127321028074	NA	0
M032447	CH	0.0520754422417625	0.108977417476357	0.143251716831816	NA	0
M032460	CH	0.0428516727890175	0.100561558898471	0.13592493638065	NA	0
M032478	CH	0.0464097815981571	0.0601397271341364	0.0965964577294772	0.049232276676348	0
M032487	CH	0.0573060727916513	0.0819155948153352	0.117654568723623	NA	0
M033603	CH	0.0419485281806935	0.0219253559643565	0.0597787324520765	NA	0
M033660	CH	0.0459151886792362	0.0772135026640088	0.11326214632902	NA	0
M034517	CH	0.043490813492207	0.0817349532288666	0.117722050175664	0.0716109300625506	0
M035431	CH	0.0391907315487956	0.105849007629062	0.140856887451787	0.0959539174936111	0
M037524	CH	0.0378415510306924	0.0719182725380065	0.108558255187784	NA	0
M037525	CH	0.0307768509059315	0.0710846563157099	0.107578301967843	NA	0
M037594	CH	0.0497905521032933	0.0669381183873008	0.103265647570712	0.0562784795725559	0
M037624	CH	0.0341501104905615	0.0646606906847113	0.101155293932935	NA	0
M037625	CH	0.0369462128336088	0.0568477717537866	0.0935870108177152	NA	0
M037626	CH	0.0418295558264108	0.0882957275127687	0.123871518380197	NA	0
M037627	CH	0.0317676198405243	0.0455714782152522	0.0827409123243446	NA	0
M037628	CH	0.0391168810691489	0.0350660798464243	0.0726753505669984	NA	0
M037688	CH	0.0531491808767959	0.0500525472820551	0.0871545352431517	NA	0
M037689	CH	0.0435134608760484	0.100433440156341	0.135536068181583	NA	0
M037690	CH	0.053336200612062	0.097596307871753	0.132943539579965	NA	0
M037758	CH	0.0386901501476	0.0665781699758242	0.102984378691238	NA	0
M037759	CH	0.0552483362980694	0.0771842591604245	0.113113288590242	NA	0
M037761	CH	0.0386779110367127	0.0838603301709997	0.119532416814507	NA	0
M037925	CH	0.0533218449751374	0.106790343845051	0.141854896256952	NA	0
M037926	CH	0.0328511713746477	0.105563544744643	0.141053621128602	NA	0
M037929	CH	0.0437012637365183	0.0974006969687849	0.13275967056826	NA	0
M037930	CH	0.0432929927113458	0.108892111494219	0.143979376987045	NA	0
M037942	CH	0.0400981767722935	0.0241136814834912	0.0622780533475061	NA	0
M037944	CH	0.0613805142709532	0.10098400549998	0.135746985585633	NA	0
M038012	CH	0.0563387103421405	0.0724033930690037	0.108585500679606	NA	0
M038091	CH	0.0423799204429317	0.0864076005316263	0.121857665785448	NA	0
M038092	CH	0.0425017862874364	0.135645295039554	0.168901239602658	NA	0
M038093	CH	0.0448260961841262	0.0842923855917302	0.119883644430836	NA	0
M038094	CH	0.0412706804824177	0.103470323612741	0.1378822091084	NA	0
M038096	CH	0.0505502586041265	0.0894704220587382	0.124974954366936	NA	0
M038154	CH	0.036467237165288	0.081736716538557	0.117337410668086	NA	0
M038155	CH	0.0520774737344529	0.0981779135249562	0.133260438638648	NA	0
M038156	CH	0.0496137744287214	0.0683106786733495	0.104678754274117	NA	0
M038157	CH	0.045425820787111	0.094077245176191	0.129272878299462	NA	0
M038169	CH	0.0893017708528709	0.112265585027695	0.146812346625026	NA	0.0625
M038183	CH	0.0606900505873318	0.112211535540612	0.147055222674827	NA	0
M038200	CH	0.126425853828834	0.154238290637307	0.187066575501111	NA	0.0625
M038321	CH	0.0425553400059874	0.0538324716758302	0.0907401057036401	NA	0
M038351	CH	0.0360482847895816	0.0613416361912679	0.0980582631908135	NA	0
M038353	CH	0.0379464596955527	0.0680765718147734	0.10444884996613	NA	0
M038355	CH	0.0514134301578675	0.111960084222766	0.146571340073038	NA	0
M038472	CH	0.0478100295978371	0.0517564134350055	0.0886658168896407	0.0409288317164373	0
M038481	CH	0.0556889502871884	0.0868149611584112	0.122436128761067	NA	0
M038482	CH	0.0271501133966229	0.0370812046609581	0.074489838059265	NA	0
M040627	CH	0.0356022242072764	0.0622156094097008	0.0987721856224982	NA	0
M040628	CH	0.0671176819637663	0.0951130055954013	0.130343534905342	NA	0
M040918	CH	0.0421997961000346	0.0539053419266247	0.0907553614224156	NA	0
M040919	CH	0.0508211721313637	0.0708102617407503	0.106975491197683	NA	0
M040920	CH	0.0423344782510153	0.0500256931239242	0.0868987108585418	NA	0
M043044	CH	0.265348944967357	0.276809522290497	0.30511532996691	NA	0.25
M043617	CH	0.0475460486510142	0.0539309726719465	0.0907921995799124	NA	0
M043618	CH	0.0566383297693894	0.0933951490667607	0.128766400910505	NA	0
M043619	CH	0.0609013119577697	0.0939465259483788	0.12924526650705	NA	0
M043620	CH	0.0821650766730814	0.104158083938855	0.139063093532684	0.0939796170791883	0
M043762	CH	0.0677985953272401	0.0851269144903859	0.120700945723417	0.0746160420344168	0
M043763	CH	0.0540329401098968	0.0703726931454415	0.106549717912375	NA	0
M043764	CH	0.0409311252331452	0.0446458671220737	0.0818336009881253	NA	0
M043765	CH	0.062647855384896	0.0723566815941285	0.108493705278181	NA	0
M043766	CH	0.0455011096090331	0.0574158341633522	0.0941004160913116	NA	0
M043767	CH	0.05509555273088	0.0793915502861422	0.11524194834964	NA	0
M047566	CH	0.2601809650684	0.285406023501876	0.313197801109242	NA	0.25
M047567	CH	0.269595525057637	0.29357353121896	0.321063610075292	NA	0.25
M047568	CH	0.345852218331118	0.379620188626631	0.403796347148353	NA	0.25
M047588	CH	0.220683352479891	0.227943583785979	0.258067060273498	NA	0.25
MA01	MA	0.0107703320476195	0.0350451161299159	0.0471841052800555	0.0471841052800555	NA
MA02	MA	0.0239904205633336	0.0465464550990112	0.0601059369109385	0.0601059369109385	NA
MA03	MA	0.0107619951080695	0.00504856323335197	0.0188728272870112	0.0188728272870112	NA
PT01	PT	0.0269593000281491	-0.0215419672460314	0.00202424415678415	0.00202424415678415	NA
PT02	PT	0.0248865277260967	-0.0146255667220094	0.0088903385106895	0.0088903385106895	NA
PT03	PT	0.134371372551492	0.101126428797817	0.121789704773174	0.121789704773174	NA
PT04	PT	0.0209330401489894	-0.0307419463501673	-0.00702003629049038	-0.00702003629049038	NA
PT05	PT	0.0251722061012903	-0.0242663803365459	-0.000778860003550893	-0.000778860003550893	NA
PT06	PT	0.0232031869626984	-0.0080143060269919	0.0162669154649961	0.0162669154649961	NA
PT07	PT	0.0140587491470351	-0.0330877985127571	-0.00931611769462408	-0.00931611769462408	NA
PT08	PT	0.0170343970616565	-0.0248270808756491	-0.00117572996602665	-0.00117572996602665	NA
PT09	PT	0.0266383538038659	-0.0189626680102774	0.00534912006816852	0.00534912006816852	NA
PT10	PT	0.018250220671242	0.0211776329686699	0.0452673610501371	0.0452673610501371	NA
SB01	SB	0.0677254494678879	0.0399014283877752	0.00692329941895782	0.00692329941895782	NA
SB02	SB	0.0593940550071836	0.0296780937003817	-0.00314836552692158	-0.00314836552692158	NA
SB03	SB	0.0710068364138808	0.0287719705287708	-0.00481314990109977	-0.00481314990109977	NA
SB04	SB	0.0751548062608096	0.0375852689729343	0.00458548024150174	0.00458548024150174	NA
SB05	SB	0.0618832308781654	0.0256317975542552	-0.00818190084451436	-0.00818190084451436	NA
WC01	WC	0.175014246794155	0.131136239850172	0.0780101577420245	NA	NA
WC02	WC	0.112211428534569	0.0293874049244977	-0.0299874814405566	-0.0399638906119644	NA
WC03	WC	0.12344218463559	0.0718010951207636	0.0150591046722928	0.00550374613311989	NA
WC04	WC	0.0982250724828821	0.0400992201955341	-0.0184944233722193	-0.028380673302576	NA
WC05	WC	0.115609046014171	0.0635760498223587	0.00638612086057104	-0.00325692970529956	NA
WC06	WC	0.12742716705042	0.0776729594686024	0.0213469139811868	NA	NA
WC07	WC	0.106461454119459	0.0401014127819386	-0.0184000202521721	NA	NA
WC08	WC	0.121335821428276	0.0418651659773558	-0.016651921085053	NA	NA
WC09	WC	0.144532990333312	0.0854317789040627	0.0295956720278662	0.0201705814431748	NA
WC10	WC	0.105674825582662	0.0348578780255541	-0.0243826005322907	NA	NA
