# Supplementary material for: Too big to purge: persistence of deleterious Mutations in Island populations of the European Barn Owl (Tyto alba)
Source: Heredity (Edinb). 2024 Oct 13;133(6):437–49. doi: 10.1038/s41437-024-00728-8 (PMC11589586; doi:10.1038/s41437-024-00728-8)
Supplement: Supplementary file 4 — Table S3 [file 41437_2024_728_MOESM4_ESM.csv]

CHROM	START	STOP	MeanHBDProb
Super-Scaffold_1	11180001	11300001	0.184195959685741
Super-Scaffold_1	17160001	17300001	0.17266364316501
Super-Scaffold_1	17400001	17540001	0.172217859496738
Super-Scaffold_1	17760001	17840001	0.169655796577999
Super-Scaffold_1	17940001	18120001	0.180454050683909
Super-Scaffold_1	18560001	19060001	0.193451710303148
Super-Scaffold_1	25440001	25460001	0.164492149720012
Super-Scaffold_1	25800001	26140001	0.179040732221762
Super-Scaffold_1	41240001	41340001	0.18399856320272
Super-Scaffold_10	7540001	7580001	0.165551906078012
Super-Scaffold_10	13180001	13200001	0.165386719534791
Super-Scaffold_10	20960001	21100001	0.186208237402663
Super-Scaffold_10	21280001	22160001	0.228272256244611
Super-Scaffold_10	22880001	22940001	0.166930615643157
Super-Scaffold_10	23100001	23280001	0.1833738967805
Super-Scaffold_1000006	760001	940001	0.167952776227933
Super-Scaffold_1000006	20040001	20180001	0.16878072251042
Super-Scaffold_1000006	20280001	20460001	0.170238889644488
Super-Scaffold_1000006	27100001	27320001	0.188455979853427
Super-Scaffold_1000006	27500001	27780001	0.19998250628801
Super-Scaffold_11	7900001	7940001	0.171547598064302
Super-Scaffold_14	5960001	6000001	0.164519789729851
Super-Scaffold_14	18780001	19300001	0.209118466390357
Super-Scaffold_14	23620001	23880001	0.17839433256687
Super-Scaffold_14	42720001	42820001	0.18409264213225
Super-Scaffold_16	7020001	7120001	0.17742180479478
Super-Scaffold_16	21600001	21880001	0.195637140058822
Super-Scaffold_16	23700001	23780001	0.167955389034133
Super-Scaffold_16	24600001	24720001	0.180720236824062
Super-Scaffold_16	26240001	26940001	0.227709520799293
Super-Scaffold_17	9440001	9640001	0.193082027340157
Super-Scaffold_17	9700001	10000001	0.17781161554045
Super-Scaffold_17	10360001	10380001	0.167137667641938
Super-Scaffold_17	12480001	12500001	0.164366197252488
Super-Scaffold_17	15680001	16120001	0.178033151000604
Super-Scaffold_17	16340001	17160001	0.176251124880529
Super-Scaffold_17	19620001	19700001	0.170209304589826
Super-Scaffold_18	15580001	15740001	0.175571188611364
Super-Scaffold_18	16040001	16080001	0.165465949278271
Super-Scaffold_18	16140001	16460001	0.184857891913987
Super-Scaffold_2	10660001	10760001	0.173059656232889
Super-Scaffold_2	36020001	36320001	0.20305417246167
Super-Scaffold_2	38940001	39120001	0.174625788286137
Super-Scaffold_2	44540001	44620001	0.171385510962536
Super-Scaffold_2	45180001	45240001	0.168813863260806
Super-Scaffold_2	45580001	45720001	0.178380497339727
Super-Scaffold_2	56040001	56200001	0.193072916930329
Super-Scaffold_2	59900001	60300001	0.170396694463954
Super-Scaffold_2	66640001	66940001	0.216846245106084
Super-Scaffold_2	67180001	67540001	0.18896843764753
Super-Scaffold_2	69720001	69860001	0.172598580847047
Super-Scaffold_2	77840001	77880001	0.16527488276982
Super-Scaffold_2	81600001	81720001	0.167158916156557
Super-Scaffold_20000042	100001	120001	0.164320609472269
Super-Scaffold_20000042	7460001	7580001	0.173224104605057
Super-Scaffold_21	6200001	6360001	0.194176491104771
Super-Scaffold_21	12360001	12500001	0.176420990567958
Super-Scaffold_21	13200001	13420001	0.197582565176452
Super-Scaffold_22	10680001	10700001	0.165338749022768
Super-Scaffold_23	5500001	5520001	0.164274988696249
Super-Scaffold_23	26680001	26760001	0.176910299596515
Super-Scaffold_27	17500001	17640001	0.17017547584725
Super-Scaffold_27	17780001	17820001	0.165790512830401
Super-Scaffold_28	7320001	7440001	0.177978750847236
Super-Scaffold_28	7500001	7620001	0.171199237837889
Super-Scaffold_3	1	300001	0.228130297633897
Super-Scaffold_3	1080001	1140001	0.17165443965268
Super-Scaffold_33	13100001	13400001	0.192991797459644
Super-Scaffold_38	9860001	10060001	0.174185043287998
Super-Scaffold_38	10280001	10420001	0.169061760593741
Super-Scaffold_38	10820001	10900001	0.17561652646612
Super-Scaffold_38	10960001	11100001	0.177998061597148
Super-Scaffold_38	15420001	15700001	0.207741704582252
Super-Scaffold_38	20540001	20720001	0.179497764347266
Super-Scaffold_38	21340001	21380001	0.167452066545389
Super-Scaffold_38	22740001	22820001	0.178232883897831
Super-Scaffold_38	23060001	23240001	0.174843919946133
Super-Scaffold_38	26300001	26380001	0.172572146287073
Super-Scaffold_38	26860001	26880001	0.167761453495921
Super-Scaffold_38	27060001	27440001	0.181942166727052
Super-Scaffold_38	27540001	27940001	0.182325752887978
Super-Scaffold_38	28080001	28180001	0.170181800787576
Super-Scaffold_38	28700001	28960001	0.176022098614304
Super-Scaffold_38	29020001	29200001	0.177578787045551
Super-Scaffold_38	29360001	29620001	0.171651425243975
Super-Scaffold_38	37360001	37360001	0.166034236631016
Super-Scaffold_39	10040001	10300001	0.183372125901672
Super-Scaffold_40	13740001	14020001	0.207321241194777
Super-Scaffold_40	14140001	14140001	0.164988307576894
Super-Scaffold_40	19180001	19260001	0.167117536111257
Super-Scaffold_40	37100001	37180001	0.16895099386375
Super-Scaffold_40	45460001	45520001	0.168602020555701
Super-Scaffold_40	46100001	46200001	0.166052664255928
Super-Scaffold_41	5320001	5640001	0.193617514572979
Super-Scaffold_41	12180001	12520001	0.180153108521449
Super-Scaffold_41	12660001	12720001	0.166871358616061
Super-Scaffold_41	19220001	19420001	0.173075193085473
Super-Scaffold_44	5240001	5360001	0.189445412203357
Super-Scaffold_44	5460001	5700001	0.196762171170684
Super-Scaffold_44	7700001	7740001	0.164984980488155
Super-Scaffold_44	9020001	9620001	0.181996855143531
Super-Scaffold_45	33040001	33140001	0.175013310849482
Super-Scaffold_46	17820001	17820001	0.1641721875
Super-Scaffold_6	800001	940001	0.174083967227583
Super-Scaffold_6	4860001	4980001	0.178353934359232
Super-Scaffold_6	28060001	28240001	0.188169677824283
Super-Scaffold_6	31320001	31460001	0.169281326565204
Super-Scaffold_6	31500001	31960001	0.183369220318939
Super-Scaffold_6	32120001	32120001	0.164053126418152
Super-Scaffold_6	33120001	33160001	0.165960035355865
Super-Scaffold_6	33400001	34080001	0.192042206518985
Super-Scaffold_6	34320001	34420001	0.170284516758648
Super-Scaffold_6	34580001	34680001	0.169091647728672
Super-Scaffold_7	25480001	26920001	0.223369644625907
Super-Scaffold_8	4920001	5040001	0.173427458030503
Super-Scaffold_8	5160001	5760001	0.195247613631452
Super-Scaffold_8	9260001	9300001	0.165158927596011
Super-Scaffold_8	9540001	9760001	0.17009928602809
Super-Scaffold_8	12600001	12740001	0.178939333256525
Super-Scaffold_8	12860001	12920001	0.170844819345998
Super-Scaffold_8	13120001	13260001	0.176018841562366
Super-Scaffold_8	13480001	13840001	0.174776174168943
Super-Scaffold_8	13960001	14060001	0.169980068419425
Super-Scaffold_8	16360001	16720001	0.169758794598586
Super-Scaffold_8	16760001	16960001	0.181703743220997
Super-Scaffold_9	4160001	4280001	0.176963039702553
