# Supplementary material for: Too big to purge: persistence of deleterious Mutations in Island populations of the European Barn Owl (Tyto alba)
Source: Heredity (Edinb). 2024 Oct 13;133(6):437–49. doi: 10.1038/s41437-024-00728-8 (PMC11589586; doi:10.1038/s41437-024-00728-8)
Supplement: Supplementary file 5 — Table S4 [file 41437_2024_728_MOESM5_ESM.csv]

CHROM	START	STOP	MeanHBDProb
Super-Scaffold_1	30580001	30760001	0.0133086527757143
Super-Scaffold_1	35840001	36160001	0.00721018224360208
Super-Scaffold_1	40280001	41460001	0.00563469970184534
Super-Scaffold_1	41620001	41760001	0.00308804962315616
Super-Scaffold_10	24980001	25380001	0.0127106000580408
Super-Scaffold_10	29820001	29860001	0.0136983569646209
Super-Scaffold_1000006	3460001	3540001	0.00791693756885071
Super-Scaffold_11	8300001	8460001	0.0103999408002941
Super-Scaffold_12	460001	1160001	0.00454476996288177
Super-Scaffold_14	35880001	37380001	0.0109484069749925
Super-Scaffold_14	43480001	43820001	0.0118121844034301
Super-Scaffold_14	44060001	44140001	0.0132462408384454
Super-Scaffold_14	46540001	46720001	0.00216626216111638
Super-Scaffold_14	56300001	56380001	0.0116800285043347
Super-Scaffold_14	56540001	56580001	0.0127221709563625
Super-Scaffold_14	57620001	57680001	0.00543319952659507
Super-Scaffold_14	58340001	58360001	0.0135969616721762
Super-Scaffold_16	1	160001	0.00604706628202579
Super-Scaffold_16	30560001	30700001	0.0136257173491381
Super-Scaffold_17	220001	280001	0.00951029656398292
Super-Scaffold_17	21700001	21820001	0.00397587217857705
Super-Scaffold_17	23160001	23240001	0.0136720366667713
Super-Scaffold_18	820001	1280001	0.00876641859541427
Super-Scaffold_18	26820001	26820001	0.0142136701461016
Super-Scaffold_19	35140001	220001	0.00435201418388933
Super-Scaffold_19	10740001	10760001	0.0127157828519386
Super-Scaffold_19	13340001	13500001	0.00827035612804329
Super-Scaffold_2	40001	40001	0.0063022484925252
Super-Scaffold_2	8560001	8620001	0.0131886944459708
Super-Scaffold_2	18360001	18460001	0.0125336878418421
Super-Scaffold_2	27820001	28200001	0.00372005004621599
Super-Scaffold_2	59040001	59060001	0.013969421916165
Super-Scaffold_2	70800001	71040001	0.00558698598704443
Super-Scaffold_20	2380001	3500001	0.0032391222374389
Super-Scaffold_20	11340001	11340001	0.0118420544468147
Super-Scaffold_20000042	16020001	16040001	0.0092829914507799
Super-Scaffold_21	340001	400001	0.0115395050984673
Super-Scaffold_21	6800001	6960001	0.0127427151610536
Super-Scaffold_21	7360001	7820001	0.00845614556460191
Super-Scaffold_22	40500001	40620001	0.0133227897023635
Super-Scaffold_23	480001	600001	0.0130226425296682
Super-Scaffold_23	2880001	3100001	0.00998334951990733
Super-Scaffold_23	3160001	3160001	0.0143579512945736
Super-Scaffold_23	5700001	5740001	0.0124807150430387
Super-Scaffold_23	7040001	7240001	0.0109523821903017
Super-Scaffold_23	23900001	24020001	0.013102957623972
Super-Scaffold_23	29180001	29220001	0.0141744675776199
Super-Scaffold_23	29680001	30000001	0.00829607247996432
Super-Scaffold_23	30520001	30540001	0.0110711541668825
Super-Scaffold_23	30740001	30820001	0.012759402026693
Super-Scaffold_26	1	300001	0.00150663627497953
Super-Scaffold_26	5840001	6040001	0.0132363600984936
Super-Scaffold_26	23920001	23940001	0.00685590601080749
Super-Scaffold_27	3060001	3120001	0.010328809785462
Super-Scaffold_27	33460001	33520001	0.0133074255415361
Super-Scaffold_28	19580001	19580001	0.00896078676316535
Super-Scaffold_3	6440001	6460001	0.0143700826252698
Super-Scaffold_3	6560001	6660001	0.0128054961573766
Super-Scaffold_3	21460001	21460001	0.00250504474385773
Super-Scaffold_30	140001	300001	0.00602036172175448
Super-Scaffold_33	1	1	0.0115054547667664
Super-Scaffold_33	280001	520001	0.012523870383655
Super-Scaffold_34	180001	820001	0.00588828361602365
Super-Scaffold_38	480001	560001	0.0129120441503057
Super-Scaffold_38	1240001	1480001	0.0103070981204529
Super-Scaffold_38	30300001	30540001	0.00868843685836438
Super-Scaffold_38	40420001	40580001	0.0127428444976571
Super-Scaffold_38	41300001	41380001	0.00733078816353981
Super-Scaffold_39	14260001	14480001	0.00772115894930253
Super-Scaffold_40	1	1	0.0120844923221888
Super-Scaffold_40	48240001	48640001	0.00426447017868949
Super-Scaffold_41	23900001	24040001	0.00805979179549699
Super-Scaffold_41	24560001	24560001	0.0133065825017923
Super-Scaffold_45	9820001	12020001	0.00693340793794182
Super-Scaffold_45	14620001	15220001	0.00362467092808849
Super-Scaffold_45	20800001	20960001	0.0116471193263156
Super-Scaffold_45	25740001	26120001	0.0121192442337856
Super-Scaffold_45	42600001	42600001	0.0143842314120455
Super-Scaffold_46	10260001	10340001	0.0120125437275819
Super-Scaffold_46	13720001	13780001	0.0130730884596525
Super-Scaffold_46	16940001	17000001	0.00927571047660287
Super-Scaffold_46	17360001	17420001	0.00745855672807351
Super-Scaffold_46	18600001	18700001	0.0032904881946071
Super-Scaffold_48	840001	1160001	0.0108970365963037
Super-Scaffold_48	4660001	5180001	0.0054129858835479
Super-Scaffold_48	7300001	7320001	0.0142144955226791
Super-Scaffold_48	7780001	7840001	0.0135623108638967
Super-Scaffold_48	13080001	13220001	0.0102485096311642
Super-Scaffold_5	24100001	24480001	0.0100266226954071
Super-Scaffold_6	2920001	2980001	0.0117982163129993
Super-Scaffold_6	4620001	4740001	0.0122441934099187
Super-Scaffold_6	15180001	15200001	0.0143049368628706
Super-Scaffold_6	16400001	16400001	0.0121367235166673
Super-Scaffold_6	19760001	20020001	0.0129386035684985
Super-Scaffold_6	25200001	25260001	0.0131716982645239
Super-Scaffold_7	1	20001	0.00313925522486434
Super-Scaffold_7	8360001	8400001	0.0136999499692758
Super-Scaffold_7	8880001	9200001	0.012456270641381
Super-Scaffold_7	17240001	17240001	0.0144127491940285
Super-Scaffold_7	28080001	30140001	0.00751511165040797
Super-Scaffold_7	37080001	38280001	0.00882271812824483
Super-Scaffold_7	38560001	38620001	0.0139184056019815
Super-Scaffold_7	39560001	39560001	0.0137417590051021
Super-Scaffold_7	43200001	43440001	0.0103959306833233
Super-Scaffold_7	43920001	44020001	0.00708689251499686
Super-Scaffold_8	6600001	6680001	0.0134916824207362
Super-Scaffold_8	11920001	12120001	0.0119255572604629
Super-Scaffold_8	24640001	24660001	0.00812761590651557
Super-Scaffold_8	25020001	25080001	0.0101402905688037
Super-Scaffold_9	1360001	1440001	0.00933448984340973
Super-Scaffold_9	7620001	7660001	0.0144033884576831
Super-Scaffold_9	7940001	8100001	0.0138581876019432
Super-Scaffold_9	29520001	29660001	0.0104165810895194
Super-Scaffold_9	34420001	34500001	0.013332979711731
Super-Scaffold_9	36240001	36340001	0.0124601657100981
Super-Scaffold_9	37100001	37280001	0.0125282211409597
Super-Scaffold_9	37960001	37980001	0.0141012674676067
Super-Scaffold_9	41080001	41280001	0.0130712220481515
Super-Scaffold_9	41440001	41460001	0.0141811588255113
